# Supplementary material for: Asymmetry Thresholds Reflecting the Visual Assessment of Forelimb Lameness on Circles on a Hard Surface
Source: Animals (Basel). 2023 Oct 25;13(21):3319. doi: 10.3390/ani13213319 (PMC10650068; doi:10.3390/ani13213319)
Supplement: Supplementary file 1 [file animals-13-03319-s001.zip › Table S1.xlsx]

## Sheet: Feuil1
ID_Cheval	The lame limb on circles	Gender	Breed	Discipline	Age (years)
Horse 1	Sound horse	Female	Selle-Français	Showjumper	6
Horse 2	Sound horse	Female	Other	Showjumper	7
Horse 3	Sound horse	Stallion	Selle-Français	Showjumper	5
Horse 4	Sound horse	Female	Hanoverian	Dressage	6
Horse 5	Sound horse	Female	Selle-Français	Showjumper	10
Horse 6	Sound horse	Gelding	Selle-Français	Showjumper	10
Horse 7	Sound horse	Gelding	KWPN	Other	5
Horse 8	Sound horse	Gelding	KWPN	Dressage	15
Horse 9	Sound horse	Female	Selle-Français	Showjumper	6
Horse 10	Sound horse	Gelding	Selle-Français	Showjumper	9
Horse 11	Sound horse	Gelding	Other	Showjumper	5
Horse 12	Sound horse	Gelding	Selle-Français	Showjumper	7
Horse 13	Sound horse	Female	Other	Eventing	4
Horse 14	Sound horse	Gelding	Selle-Français	Showjumper	4
Horse 15	Sound horse	Female	Hanoverian	Dressage	6
Horse 16	Sound horse	Female	Selle-Français	Showjumper	5
Horse 17	Sound horse	Gelding	Other	Showjumper	13
Horse 18	Sound horse	Female	Selle-Français	Showjumper	13
Horse 19	Sound horse	Gelding	Selle-Français	Showjumper	7
Horse 20	Sound horse	Gelding	Selle-Français	Showjumper	4
Horse 21	Sound horse	Gelding	Selle-Français	Other	6
Horse 22	Sound horse	Female	Selle-Français	Showjumper	4
Horse 23	Sound horse	Female	Selle-Français	Showjumper	4
Horse 24	Sound horse	Stallion	French riding pony	Showjumper	6
Horse 25	Sound horse	Gelding	Selle-Français	Eventing	14
Horse 26	Sound horse	Female	Selle-Français	Eventing	4
Horse 27	Sound horse	Gelding	Other	Other	5
Horse 28	Sound horse	Stallion	Selle-Français	Showjumper	6
Horse 29	Sound horse	Gelding	Selle-Français	Other	11
Horse 30	Sound horse	Gelding	Selle-Français	Other	9
Horse 31	Sound horse	Gelding	Selle-Français	Other	7
Horse 32	Right Forelimb lameness	Female	Selle-Français	Showjumper	9
Horse 33	Right Forelimb lameness	Female	Selle-Français	Showjumper	6
Horse 34	Right Forelimb lameness	Gelding	KWPN	Showjumper	11
Horse 35	Right Forelimb lameness	Female	Other	Other	6
Horse 36	Right Forelimb lameness	Gelding	Selle-Français	Showjumper	14
Horse 37	Right Forelimb lameness	Female	Other	Showjumper	8
Horse 38	Right Forelimb lameness	Gelding	Other	Other	13
Horse 39	Right Forelimb lameness	Gelding	Selle-Français	Showjumper	10
Horse 40	Right Forelimb lameness	Female	Other	Showjumper	10
Horse 41	Right Forelimb lameness	Female	Selle-Français	Showjumper	11
Horse 42	Right Forelimb lameness	Gelding	Other	Other	8
Horse 43	Right Forelimb lameness	Female	Other	Showjumper	11
Horse 44	Right Forelimb lameness	Gelding	Selle-Français	Showjumper	9
Horse 45	Right Forelimb lameness	Female	Selle-Français	Showjumper	7
Horse 46	Right Forelimb lameness	Gelding	Selle-Français	Showjumper	9
Horse 47	Right Forelimb lameness	Gelding	Other	Showjumper	10
Horse 48	Right Forelimb lameness	Gelding	KWPN	Dressage	10
Horse 49	Right Forelimb lameness	Gelding	Selle-Français	Showjumper	9
Horse 50	Right Forelimb lameness	Female	Other	Showjumper	9
Horse 51	Right Forelimb lameness	Gelding	Hanoverian	Dressage	14
Horse 52	Right Forelimb lameness	Gelding	Selle-Français	Showjumper	9
Horse 53	Right Forelimb lameness	Female	Other	Other	9
Horse 54	Right Forelimb lameness	Female	Hanoverian	Eventing	13
Horse 55	Right Forelimb lameness	Female	French riding pony	Showjumper	9
Horse 56	Right Forelimb lameness	Female	Other	Dressage	7
Horse 57	Right Forelimb lameness	Female	Selle-Français	Showjumper	12
Horse 58	Right Forelimb lameness	Gelding	Selle-Français	Showjumper	6
Horse 59	Right Forelimb lameness	Female	French riding pony	Showjumper	10
Horse 60	Right Forelimb lameness	Gelding	Zangersheide	Dressage	9
Horse 61	Right Forelimb lameness	Gelding	Selle-Français	Showjumper	8
Horse 62	Right Forelimb lameness	Stallion	Zangersheide	Showjumper	10
Horse 63	Right Forelimb lameness	Female	French riding pony	Showjumper	7
Horse 64	Right Forelimb lameness	Female	Selle-Français	Showjumper	7
Horse 65	Right Forelimb lameness	Female	Selle-Français	Showjumper	5
Horse 66	Right Forelimb lameness	Stallion	Selle-Français	Showjumper	8
Horse 67	Right Forelimb lameness	Female	Selle-Français	Showjumper	9
Horse 68	Right Forelimb lameness	Female	Hanoverian	Dressage	8
Horse 69	Right Forelimb lameness	Female	Zangersheide	Showjumper	12
Horse 70	Right Forelimb lameness	Female	Other	Showjumper	7
Horse 71	Right Forelimb lameness	Female	Selle-Français	Other	9
Horse 72	Right Forelimb lameness	Female	Other	Other	12
Horse 73	Right Forelimb lameness	Female	Selle-Français	Showjumper	4
Horse 74	Right Forelimb lameness	Gelding	Selle-Français	Showjumper	7
Horse 75	Right Forelimb lameness	Gelding	Selle-Français	Eventing	14
Horse 76	Right Forelimb lameness	Stallion	Selle-Français	Showjumper	6
Horse 77	Right Forelimb lameness	Gelding	Selle-Français	Showjumper	9
Horse 78	Right Forelimb lameness	Gelding	Selle-Français	Other	16
Horse 79	Right Forelimb lameness	Gelding	Other	Dressage	16
Horse 80	Right Forelimb lameness	Gelding	Selle-Français	Showjumper	13
Horse 81	Right Forelimb lameness	Gelding	Other	Showjumper	14
Horse 82	Right Forelimb lameness	Female	Selle-Français	Showjumper	11
Horse 83	Right Forelimb lameness	Female	Other	Showjumper	4
Horse 84	Right Forelimb lameness	Female	Selle-Français	Showjumper	6
Horse 85	Right Forelimb lameness	Gelding	Selle-Français	Showjumper	6
Horse 86	Right Forelimb lameness	Gelding	Other	Other	13
Horse 87	Right Forelimb lameness	Gelding	Selle-Français	Showjumper	9
Horse 88	Right Forelimb lameness	Gelding	Zangersheide	Showjumper	8
Horse 89	Right Forelimb lameness	Gelding	Other	Showjumper	6
Horse 90	Right Forelimb lameness	Female	French riding pony	Showjumper	9
Horse 91	Right Forelimb lameness	Gelding	Other	Showjumper	12
Horse 92	Right Forelimb lameness	Gelding	Selle-Français	Showjumper	10
Horse 93	Right Forelimb lameness	Gelding	Selle-Français	Showjumper	10
Horse 94	Right Forelimb lameness	Female	Selle-Français	Showjumper	7
Horse 95	Right Forelimb lameness	Gelding	Selle-Français	Eventing	9
Horse 96	Right Forelimb lameness	Female	Selle-Français	Showjumper	10
Horse 97	Right Forelimb lameness	Gelding	Selle-Français	Showjumper	8
Horse 98	Right Forelimb lameness	Gelding	Selle-Français	Eventing	9
Horse 99	Right Forelimb lameness	Gelding	Selle-Français	Showjumper	7
Horse 100	Right Forelimb lameness	Female	KWPN	Other	13
Horse 101	Right Forelimb lameness	Female	Selle-Français	Showjumper	9
Horse 102	Left Forelimb lameness	Gelding	Selle-Français	Showjumper	11
Horse 103	Left Forelimb lameness	Gelding	Selle-Français	Showjumper	12
Horse 104	Left Forelimb lameness	Gelding	Selle-Français	Showjumper	11
Horse 105	Left Forelimb lameness	Gelding	KWPN	Other	12
Horse 106	Left Forelimb lameness	Female	Selle-Français	Showjumper	13
Horse 107	Left Forelimb lameness	Female	Selle-Français	Showjumper	8
Horse 108	Left Forelimb lameness	Gelding	French riding pony	Showjumper	19
Horse 109	Left Forelimb lameness	Female	Selle-Français	Eventing	11
Horse 110	Left Forelimb lameness	Gelding	Selle-Français	Showjumper	10
Horse 111	Left Forelimb lameness	Female	Hanoverian	Showjumper	12
Horse 112	Left Forelimb lameness	Female	Selle-Français	Showjumper	5
Horse 113	Left Forelimb lameness	Gelding	Other	Showjumper	10
Horse 114	Left Forelimb lameness	Female	Selle-Français	Showjumper	8
Horse 115	Left Forelimb lameness	Gelding	Selle-Français	Showjumper	9
Horse 116	Left Forelimb lameness	Female	Zangersheide	Dressage	7
Horse 117	Left Forelimb lameness	Female	Zangersheide	Dressage	8
Horse 118	Left Forelimb lameness	Gelding	Other	Showjumper	5
Horse 119	Left Forelimb lameness	Female	Selle-Français	Showjumper	11
Horse 120	Left Forelimb lameness	Gelding	Other	Other	8
Horse 121	Left Forelimb lameness	Gelding	Other	Showjumper	9
Horse 122	Left Forelimb lameness	Female	Selle-Français	Showjumper	6
Horse 123	Left Forelimb lameness	Gelding	Hanoverian	Dressage	10
Horse 124	Left Forelimb lameness	Stallion	Selle-Français	Showjumper	14
Horse 125	Left Forelimb lameness	Female	Selle-Français	Showjumper	5
Horse 126	Left Forelimb lameness	Gelding	Selle-Français	Eventing	14
Horse 127	Left Forelimb lameness	Female	Selle-Français	Showjumper	5
Horse 128	Left Forelimb lameness	Gelding	Other	Other	14
Horse 129	Left Forelimb lameness	Female	Other	Eventing	14
Horse 130	Left Forelimb lameness	Gelding	Selle-Français	Showjumper	20
Horse 131	Left Forelimb lameness	Female	Selle-Français	Showjumper	13
Horse 132	Left Forelimb lameness	Female	Other	Showjumper	13
Horse 133	Left Forelimb lameness	Gelding	Selle-Français	Showjumper	7
Horse 134	Left Forelimb lameness	Female	Selle-Français	Other	13
Horse 135	Left Forelimb lameness	Gelding	Other	Showjumper	8
Horse 136	Left Forelimb lameness	Gelding	Selle-Français	Showjumper	6
Horse 137	Left Forelimb lameness	Gelding	Selle-Français	Showjumper	12
Horse 138	Left Forelimb lameness	Gelding	Selle-Français	Showjumper	9
Horse 139	Left Forelimb lameness	Female	Other	Other	8
Horse 140	Left Forelimb lameness	Female	Selle-Français	Showjumper	7
Horse 141	Left Forelimb lameness	Female	Selle-Français	Showjumper	8
Horse 142	Left Forelimb lameness	Female	Zangersheide	Showjumper	11
Horse 143	Left Forelimb lameness	Gelding	Selle-Français	Showjumper	11
Horse 144	Left Forelimb lameness	Gelding	Selle-Français	Showjumper	10
Horse 145	Left Forelimb lameness	Gelding	Other	Showjumper	5
Horse 146	Left Forelimb lameness	Female	Other	Other	3
Horse 147	Left Forelimb lameness	Gelding	Other	Other	8
Horse 148	Left Forelimb lameness	Female	Selle-Français	Showjumper	9
Horse 149	Left Forelimb lameness	Gelding	Selle-Français	Showjumper	11
Horse 150	Left Forelimb lameness	Female	Zangersheide	Showjumper	11
Horse 151	Left Forelimb lameness	Female	Selle-Français	Showjumper	10
Horse 152	Left Forelimb lameness	Gelding	Selle-Français	Showjumper	7
Horse 153	Left Forelimb lameness	Female	Selle-Français	Showjumper	6
Horse 154	Left Forelimb lameness	Stallion	Selle-Français	Showjumper	3
Horse 155	Left Forelimb lameness	Female	Selle-Français	Other	13
Horse 156	Left Forelimb lameness	Gelding	Selle-Français	Showjumper	13
Horse 157	Left Forelimb lameness	Female	Other	Showjumper	11
Horse 158	Left Forelimb lameness	Gelding	Other	Showjumper	6
