# Supplementary material for: Asymmetry Thresholds Reflecting the Visual Assessment of Forelimb Lameness on Circles on a Hard Surface
Source: Animals (Basel). 2023 Oct 25;13(21):3319. doi: 10.3390/ani13213319 (PMC10650068; doi:10.3390/ani13213319)
Supplement: Supplementary file 1 [file animals-13-03319-s001.zip › Table S2.xlsx]

## Sheet: Feuil1
ID_Cheval	Rein of the circle	AI-up_Head (%)	AI-up_Withers (%)	AI-up_Pelvis (%)	AI-max_Head (%)	AI-max_Withers (%)	AI-max_Pelvis (%)	AI-min_Head (%)	AI-min_Withers (%)	AI-min_Pelvis (%)	AI-Tmax_Head (%)	AI-Tmax_Withers (%)	AI-Tmax_Pelvis (%)	Stride duration (seconds)	Range Of Motion_Head (cm)	Range Of Motion_Withers (cm)	Range Of Motion_Pelvis (cm)	The lame limb on circles	Lameness severity (Grade/10)
Horse 1	Left rein	-9	-5	22	-25	11	14	16	-16	8	7.1	1.9	-1.1	0.78	6.5	7.1	9.8	Sound horse	0
Horse 2	Left rein	-11	-13	-12	-27	9	0	16	-22	-13	13.6	-1	1.8	0.81	6.7	8.6	9.3	Sound horse	0
Horse 3	Left rein	-19	10	-7	-5	24	4	-14	-14	-11	-2.6	4.2	0.5	0.8	8.6	7.6	9.5	Sound horse	0
Horse 4	Left rein	-36	-11	-15	-12	17	3	-25	-28	-18	-2.1	-5.5	1.8	0.87	11.4	7.2	10.2	Sound horse	0
Horse 5	Left rein	-15	-4	4	-16	12	-3	1	-16	7	8.6	1.3	-3.9	0.88	8.8	7.4	11.5	Sound horse	0
Horse 6	Left rein	-52	15	2	-28	7	11	-24	8	-9	-15.5	1.1	1.9	0.75	6.9	5.4	7.7	Sound horse	0
Horse 7	Left rein	-1	-5	-20	-16	15	3	15	-20	-23	14.1	-0.7	4.6	0.82	7	9.4	9.7	Sound horse	0
Horse 8	Left rein	-30	-9	-5	5	7	-1	-34	-16	-4	-13.6	-1.7	-0.1	0.88	11.1	7.9	10.1	Sound horse	0
Horse 9	Left rein	38	12	-18	13	26	5	30	-14	-23	12.8	0.2	2.7	0.79	10.9	7.7	9	Sound horse	0
Horse 10	Left rein	-31	-8	-24	-7	12	-11	-24	-20	-13	-10.9	2.5	0.4	0.85	7.8	7	8.7	Sound horse	0
Horse 11	Left rein	-29	2	6	-17	15	3	-12	-13	3	-8	2	-3.6	0.83	7	6.1	8.2	Sound horse	0
Horse 12	Left rein	-29	0	-15	6	28	-10	-36	-28	-5	-17.9	-0.3	0.8	0.8	8.3	6.5	9.1	Sound horse	0
Horse 13	Left rein	-27	-9	4	-23	7	9	-5	-16	-4	-1.8	-0.6	0.9	0.82	9.8	6.6	10.3	Sound horse	0
Horse 14	Left rein	-55	1	-21	-29	12	-17	-26	-11	-4	-10.6	-3.4	3.1	0.78	8.8	6.5	8.9	Sound horse	0
Horse 15	Left rein	39	-4	-12	12	14	-5	30	-18	-7	14.5	-3	0.1	0.85	9.5	8.4	11.3	Sound horse	0
Horse 16	Left rein	-29	-2	-8	-13	18	5	-16	-20	-13	-1.6	0.4	-1.7	0.84	10.4	8.4	10.7	Sound horse	0
Horse 17	Left rein	-32	0	-19	-8	19	-19	-23	-19	0	-8.6	-1.9	-1.8	0.75	5.9	6.5	8.1	Sound horse	0
Horse 18	Left rein	-1	37	-9	-13	30	-13	12	7	4	1.9	6	-2.5	0.78	6	7	8	Sound horse	0
Horse 19	Left rein	-46	0	-9	-13	20	4	-37	-21	-13	-15.9	-2	4.5	0.81	9.7	6.9	9.9	Sound horse	0
Horse 20	Left rein	-13	10	-26	-20	19	-21	11	-9	-6	6.2	-2	4.3	0.74	7.1	6	8.8	Sound horse	0
Horse 21	Left rein	-35	13	-23	-23	18	-6	-12	-5	-16	-3.5	-0.6	3.9	0.78	7.5	4.8	9.4	Sound horse	0
Horse 22	Left rein	-46	16	-6	-6	26	5	-41	-10	-11	-21.5	-0.6	4.1	0.76	9	5.9	9	Sound horse	0
Horse 23	Left rein	-48	-15	8	-29	9	4	-19	-24	3	-7.9	-4.2	0.8	0.78	7.9	7.3	9	Sound horse	0
Horse 24	Left rein	-28	40	-12	-8	28	-1	-20	12	-11	-10.3	8.9	1.2	0.72	5.7	5.9	6.7	Sound horse	0
Horse 25	Left rein	-14	-11	-17	-8	21	6	-5	-31	-23	-0.7	-4.7	2.3	0.72	5.6	6.6	7.4	Sound horse	0
Horse 26	Left rein	-2	4	13	-2	33	4	0	-29	10	2.6	-4.3	-4.8	0.78	9.1	6.7	9	Sound horse	0
Horse 27	Left rein	12	4	7	27	28	-2	-15	-24	9	-5.7	-2.6	-3.7	0.76	6.8	6.9	8.9	Sound horse	0
Horse 28	Left rein	16	12	-45	8	28	-12	7	-16	-32	1.9	-1.7	6.6	0.74	6.4	8.4	10.4	Sound horse	0
Horse 29	Left rein	-8	-4	-14	-7	4	0	-1	-8	-15	0	1	10.2	0.84	9	9.3	11.6	Sound horse	0
Horse 30	Left rein	-45	22	-8	-14	27	-10	-31	-5	2	-6.2	-0.3	1.1	0.81	9.1	6.7	9.3	Sound horse	0
Horse 31	Left rein	24	28	-21	3	22	-1	21	6	-21	10.8	2.9	8.6	0.81	10	10	10.8	Sound horse	0
Horse 32	Left rein	-56	36	15	-49	33	-15	-7	3	30	-0.8	0.1	-11.4	0.73	6.9	7.3	7.1	Right Forelimb lameness	2
Horse 33	Left rein	-49	40	31	3	28	28	-52	12	3	-29.3	6.1	-5.7	0.82	10.1	5.3	9.2	Right Forelimb lameness	2
Horse 34	Left rein	7	20	6	-6	15	5	13	5	1	0.7	6.7	-4.7	0.87	6.8	8.2	11.1	Right Forelimb lameness	3
Horse 35	Left rein	59	48	-27	2	26	3	57	22	-30	27.2	10.5	7.1	0.69	6.9	6	7.8	Right Forelimb lameness	4
Horse 36	Left rein	91	28	-13	33	22	-3	58	6	-9	38.2	3.3	-0.5	0.81	9.6	8.8	8.9	Right Forelimb lameness	5
Horse 37	Left rein	-19	21	-7	-16	22	5	-3	-2	-12	3.2	2.9	3	0.84	9.5	7.4	11.1	Right Forelimb lameness	2
Horse 38	Left rein	100	22	-3	75	18	-27	92	5	23	74.6	19.2	-1.6	0.8	20.1	3.3	7	Right Forelimb lameness	4
Horse 39	Left rein	81	19	-16	27	13	1	72	6	-17	48.5	13.8	0	0.82	9.6	6.1	8.8	Right Forelimb lameness	4
Horse 40	Left rein	12	22	-6	-1	23	-12	13	-1	6	9.2	5.5	-2.9	0.81	8	8.3	9.1	Right Forelimb lameness	2
Horse 41	Left rein	35	32	-14	5	27	-12	30	4	-1	14.7	11.1	0	0.85	9.6	7.6	10.2	Right Forelimb lameness	2
Horse 42	Left rein	9	53	-23	-21	29	-1	31	24	-22	9.5	7.3	5.5	0.75	6.8	5.8	8.8	Right Forelimb lameness	2
Horse 43	Left rein	67	6	10	12	37	11	55	-31	-1	37	7.3	-4.6	0.8	12	7.2	9.9	Right Forelimb lameness	4
Horse 44	Left rein	32	30	-6	18	30	-1	14	1	-5	3.9	5.5	0.1	0.84	9.3	8.2	9.7	Right Forelimb lameness	2
Horse 45	Left rein	91	55	-41	23	19	-2	88	36	-38	59.5	16.7	13.5	0.78	12.1	7.2	10.5	Right Forelimb lameness	6
Horse 46	Left rein	-31	-12	-8	-23	15	9	-8	-26	-18	1.7	1.3	7.6	0.86	11.8	9.1	12.2	Right Forelimb lameness	2
Horse 47	Left rein	40	27	-8	-7	34	4	52	-7	-12	23.7	7.2	0.9	0.82	8	6.2	8.4	Right Forelimb lameness	3
Horse 48	Left rein	27	14	-15	19	31	-8	8	-16	-8	0.9	2.5	1.6	0.82	7.7	5.5	8.9	Right Forelimb lameness	5
Horse 49	Left rein	44	32	-4	3	19	0	41	14	-5	13.9	8.4	-1	0.83	11.4	6.4	9.5	Right Forelimb lameness	4
Horse 50	Left rein	49	28	16	20	33	16	34	-6	0	9.1	8.9	-4.7	0.85	10.1	7.1	10.2	Right Forelimb lameness	4
Horse 51	Left rein	63	-13	-14	42	6	-9	22	-20	-5	7.4	3.4	-3.9	0.82	11.2	5.8	9.8	Right Forelimb lameness	4
Horse 52	Left rein	40	56	-22	5	39	-16	34	17	-5	13.8	15.6	0.1	0.8	8.4	6.1	9	Right Forelimb lameness	4
Horse 53	Left rein	1	33	-48	7	30	-26	-6	3	-21	-5.6	4.6	4.1	0.66	5.8	4.9	6.6	Right Forelimb lameness	2
Horse 54	Left rein	46	25	-20	23	31	-12	23	-5	-8	5.4	2	-1.8	0.81	8.1	5.3	8.9	Right Forelimb lameness	2
Horse 55	Left rein	-47	35	-17	-14	45	-8	-33	-11	-9	-15.6	8.9	1.3	0.74	7.8	4.4	7.7	Right Forelimb lameness	2
Horse 56	Left rein	69	36	-3	14	24	-7	55	12	4	25.9	7.5	-4.2	0.77	8.6	5.4	8.8	Right Forelimb lameness	3
Horse 57	Left rein	-15	32	-6	-56	32	-3	46	0	-3	18.3	3.9	-0.1	0.78	6.1	6.2	8.6	Right Forelimb lameness	4
Horse 58	Left rein	-63	-6	10	-14	10	5	-49	-15	5	-23.4	-0.2	-3.9	0.83	9.5	8.8	10.4	Right Forelimb lameness	2
Horse 59	Left rein	100	65	-37	100	30	-12	100	36	-25	65.2	19.3	5.9	0.77	19.1	7.1	8.3	Right Forelimb lameness	4
Horse 60	Left rein	-14	11	-11	-21	3	1	7	7	-11	5.2	2.3	1.3	0.88	9.7	7.3	10.6	Right Forelimb lameness	3
Horse 61	Left rein	95	70	-33	52	37	-8	75	33	-25	39.8	20.9	2.6	0.81	13.6	6.8	10.3	Right Forelimb lameness	4
Horse 62	Left rein	-1	23	-48	11	27	-21	-8	-3	-27	-3	2.8	8.9	0.75	6.7	4.5	9	Right Forelimb lameness	3
Horse 63	Left rein	-43	-1	-27	-16	29	8	-28	-31	-35	-16.1	-0.9	8.5	0.7	8.4	4.5	8.4	Right Forelimb lameness	2
Horse 64	Left rein	8	16	-12	5	28	-11	3	-12	-2	3.5	2.4	-0.7	0.8	7.4	8.1	9.6	Right Forelimb lameness	2
Horse 65	Left rein	64	45	-24	7	29	1	57	16	-24	21	8.5	4.1	0.82	12.2	6.3	9.7	Right Forelimb lameness	4
Horse 66	Left rein	51	20	-18	3	12	-11	48	8	-7	26.7	9.6	2.5	0.81	9.2	6.4	9.5	Right Forelimb lameness	4
Horse 67	Left rein	23	64	-36	-24	45	-24	47	19	-12	20.4	15.7	4.1	0.81	7.7	5.3	8.7	Right Forelimb lameness	2
Horse 68	Left rein	70	13	-5	12	13	3	58	0	-7	30.4	8.3	1.1	0.81	11.4	5.4	9.1	Right Forelimb lameness	4
Horse 69	Left rein	12	52	-6	17	65	-4	-6	-13	-2	2.7	0.9	-2.7	0.74	7.1	6.9	7.9	Right Forelimb lameness	2
Horse 70	Left rein	-24	-4	-6	-13	27	2	-11	-31	-8	-2.7	2.4	3.5	0.79	9.5	5.9	8.7	Right Forelimb lameness	2
Horse 71	Left rein	56	35	-23	-13	2	-2	69	33	-21	42.6	15.9	5.2	0.76	8.2	4.9	7.9	Right Forelimb lameness	4
Horse 72	Left rein	62	52	-39	14	37	-22	56	15	-17	24.6	11.2	5.4	0.78	9.2	6.4	8.7	Right Forelimb lameness	4
Horse 73	Left rein	85	55	-46	43	32	-23	67	22	-25	35.5	24.4	4.8	0.76	6.8	4.5	6.7	Right Forelimb lameness	4
Horse 74	Left rein	19	0	-7	11	23	1	8	-23	-7	0.9	4	0.5	0.87	9.9	7.1	11.4	Right Forelimb lameness	2
Horse 75	Left rein	-9	12	-4	0	23	-3	-9	-11	-1	-4.3	2.9	-2.3	0.78	7.2	8.3	8.8	Right Forelimb lameness	4
Horse 76	Left rein	77	6	28	28	20	15	64	-14	13	39.9	2	-6.2	0.75	10.6	7.7	8.7	Right Forelimb lameness	2
Horse 77	Left rein	4	36	4	23	50	13	-19	-14	-9	-14.3	3.9	-2.1	0.73	6	7.2	8.3	Right Forelimb lameness	3
Horse 78	Left rein	72	35	-28	20	32	-20	51	3	-9	24.5	1.5	1.2	0.78	8.6	7.7	9	Right Forelimb lameness	4
Horse 79	Left rein	76	38	1	35	20	-6	51	17	7	24.8	12.2	-4.5	0.76	9.4	4.7	7.5	Right Forelimb lameness	3
Horse 80	Left rein	94	55	-31	42	37	-13	82	18	-18	46.4	18.2	1.3	0.79	15.7	7.8	8.8	Right Forelimb lameness	6
Horse 81	Left rein	0	48	0	-47	29	10	52	19	-10	25.1	11.3	1.1	0.77	8.4	5.9	8.8	Right Forelimb lameness	3
Horse 82	Left rein	3	37	-17	-18	18	-6	21	19	-11	7.1	7.5	2.5	0.81	6.5	6.8	10.1	Right Forelimb lameness	3
Horse 83	Left rein	27	14	9	11	17	15	16	-3	-5	9.3	5.2	-2.9	0.81	9.3	8	10.5	Right Forelimb lameness	4
Horse 84	Left rein	51	20	-24	12	25	0	44	-6	-24	27.2	0.7	5.3	0.79	10.4	8.2	10.2	Right Forelimb lameness	3
Horse 85	Left rein	-12	45	-18	14	41	-9	-26	4	-8	-9.4	5	2.8	0.86	7.6	9.5	10.3	Right Forelimb lameness	3
Horse 86	Left rein	11	52	-31	-1	38	-17	12	14	-13	9.4	6.7	1.6	0.77	5.1	5.6	7.6	Right Forelimb lameness	2
Horse 87	Left rein	93	66	-54	50	16	-33	93	50	-21	63.8	21.6	7.6	0.75	11.5	9.2	9.7	Right Forelimb lameness	4
Horse 88	Left rein	94	63	-43	71	79	-25	70	-17	-18	27	4.6	-3.6	0.76	15.1	7.5	8.4	Right Forelimb lameness	4
Horse 89	Left rein	74	48	-30	16	41	-5	58	7	-25	33.3	11.2	4	0.77	10.9	6.8	9	Right Forelimb lameness	4
Horse 90	Left rein	75	24	4	17	40	13	63	-16	-10	33.3	4.5	-7.9	0.77	10.2	5.8	8	Right Forelimb lameness	5
Horse 91	Left rein	31	35	-7	-5	3	-7	35	32	0	18.2	7.4	0.7	0.88	9	8.9	11.9	Right Forelimb lameness	6
Horse 92	Left rein	-12	26	11	8	28	9	-20	-3	2	-11.3	3.7	-4.4	0.82	9.9	7.1	9.7	Right Forelimb lameness	2
Horse 93	Left rein	-28	29	8	-11	24	10	-17	5	-2	-10.3	4.5	-2.1	0.77	9	7.4	9	Right Forelimb lameness	2
Horse 94	Left rein	46	26	-1	24	19	5	23	6	-7	7.2	6.6	-3	0.83	9.7	8.5	9.6	Right Forelimb lameness	2
Horse 95	Left rein	-5	6	1	0	13	10	-5	-7	-10	0.9	1.3	1.6	0.83	8.5	7.7	9.5	Right Forelimb lameness	2
Horse 96	Left rein	-34	41	-31	-27	20	-18	-6	21	-14	-1.7	6.9	2.5	0.81	8.8	8.4	9.9	Right Forelimb lameness	2
Horse 97	Left rein	85	31	-32	37	23	-16	48	8	-16	31.7	9	5.5	0.78	11.6	9.3	11	Right Forelimb lameness	3
Horse 98	Left rein	56	44	-34	31	10	-16	25	34	-18	11.7	6.2	4.2	0.8	6.9	7.1	8.3	Right Forelimb lameness	2
Horse 99	Left rein	-6	44	-8	-5	13	-6	0	30	-3	-2.4	12.8	1.3	0.83	8.7	7.1	9.2	Right Forelimb lameness	2
Horse 100	Left rein	13	34	-20	-35	17	0	48	17	-20	27.1	5.9	2.9	0.81	5.2	9	10.6	Right Forelimb lameness	2
Horse 101	Left rein	-34	7	0	7	22	9	-46	-15	-9	-20.3	4.5	-4.7	0.77	7.2	4.6	7.5	Right Forelimb lameness	3
Horse 102	Left rein	-56	7	9	-25	39	5	-31	-32	3	-20.9	-2.3	-3.6	0.78	9.2	4.7	8.4	Left Forelimb lameness	4
Horse 103	Left rein	-50	-11	-4	-38	-12	0	-12	1	-4	-7.9	2.2	3.7	0.82	9.2	6.7	9.8	Left Forelimb lameness	3
Horse 104	Left rein	-62	-6	-3	-21	16	-13	-41	-22	11	-14.2	0.4	-3.5	0.82	7.9	6.2	8.9	Left Forelimb lameness	2
Horse 105	Left rein	-6	12	-3	21	16	-7	-27	-4	4	-7.7	3	-0.8	0.82	8.1	8.5	8.9	Left Forelimb lameness	2
Horse 106	Left rein	-70	-24	-3	-46	11	-2	-42	-34	-1	-25.6	-1.2	1.2	0.75	10.4	4.5	7.8	Left Forelimb lameness	2
Horse 107	Left rein	-56	-18	7	-18	37	-4	-39	-55	11	-21.3	-6	-4.8	0.78	7.2	6.4	7.9	Left Forelimb lameness	3
Horse 108	Left rein	-100	-41	31	-100	100	38	-100	-97	-7	Not calculated	-52.3	2.7	0.74	20.7	5.2	7.2	Left Forelimb lameness	6
Horse 109	Left rein	-92	-22	-1	-34	16	14	-63	-38	-15	-39	-10.2	-0.3	0.72	10.6	7.1	7.3	Left Forelimb lameness	4
Horse 110	Left rein	-99	21	-15	-42	35	-8	-83	-14	-8	-59.5	-2	0	0.77	11.5	5.7	6.8	Left Forelimb lameness	4
Horse 111	Left rein	-54	2	7	-28	3	23	-25	-1	-15	-15.9	2.4	2	0.81	8.3	6	8.5	Left Forelimb lameness	2
Horse 112	Left rein	-63	4	-16	-21	13	-8	-42	-9	-8	-19.7	-2.4	1.1	0.85	12.1	8.8	11.1	Left Forelimb lameness	2
Horse 113	Left rein	-84	-22	-9	-35	-24	-10	-49	2	1	-24.2	-2	0.5	0.83	9.7	4.7	9	Left Forelimb lameness	4
Horse 114	Left rein	-23	-29	0	-9	-4	15	-15	-25	-14	-4.7	1.8	3.7	0.8	8.8	6.1	9.2	Left Forelimb lameness	2
Horse 115	Left rein	-71	-37	31	-34	-18	21	-37	-18	10	-19.1	-2.1	-4.1	0.76	9.3	7.1	9.5	Left Forelimb lameness	2
Horse 116	Left rein	-87	-46	36	-8	5	19	-79	-50	17	-53	-12.6	-3.5	0.87	13.1	7.3	11	Left Forelimb lameness	4
Horse 117	Left rein	-60	-57	46	22	10	28	-81	-85	17	-38.3	-15.8	-4.2	0.85	9.9	5.3	10.5	Left Forelimb lameness	5
Horse 118	Left rein	-34	4	2	-12	15	10	-28	-11	-8	-9.3	3.9	0.7	0.72	7.1	6.5	7.7	Left Forelimb lameness	2
Horse 119	Left rein	-92	-29	4	-11	40	18	-82	-68	-14	-55.4	-15.6	3.8	0.8	17.6	3.9	7.3	Left Forelimb lameness	6
Horse 120	Left rein	-86	-14	7	-34	19	1	-60	-33	6	-39.8	0.7	-0.9	0.76	7.7	4.2	5	Left Forelimb lameness	4
Horse 121	Left rein	-96	-72	12	-35	-22	19	-79	-50	-6	-51	-13.6	-2.5	0.78	9.3	6.7	8.7	Left Forelimb lameness	4
Horse 122	Left rein	-36	-14	6	-8	18	7	-28	-32	-1	-15.8	1.2	-1.7	0.84	9.3	7	9.7	Left Forelimb lameness	5
Horse 123	Left rein	-69	-28	-8	-17	-2	9	-51	-26	-17	-25.1	-6	6	0.8	11.5	8.4	11	Left Forelimb lameness	3
Horse 124	Left rein	-100	8	-23	-91	15	-13	-93	-6	-11	-36.1	-0.3	2.6	0.81	14	4.7	5.8	Left Forelimb lameness	7
Horse 125	Left rein	-72	-18	-10	-14	0	9	-58	-18	-19	-30.9	-0.6	4.5	0.77	11.4	7.1	8.2	Left Forelimb lameness	4
Horse 126	Left rein	-45	23	-2	-12	8	0	-34	15	-2	-18.7	3.4	4.4	0.79	8.7	5.9	7.1	Left Forelimb lameness	2
Horse 127	Left rein	-62	15	-16	-25	29	-18	-37	-14	2	-19.8	3.1	1.2	0.76	7.5	5.6	8.3	Left Forelimb lameness	4
Horse 128	Left rein	-85	-23	-47	-33	8	-13	-52	-30	-34	-25.3	-3	8.2	0.7	9.5	4.5	7.4	Left Forelimb lameness	4
Horse 129	Left rein	-94	-23	28	-34	31	16	-69	-54	12	-44.3	-6.6	-8.2	0.72	10.6	5	7.1	Left Forelimb lameness	4
Horse 130	Left rein	-81	8	-10	-32	66	17	-61	-58	-27	-34.5	-8.2	7	0.74	9.9	5.8	6.9	Left Forelimb lameness	2
Horse 131	Left rein	-81	-44	-6	-37	5	14	-44	-49	-20	-27.6	-3.7	3.2	0.77	9.8	5.2	7.9	Left Forelimb lameness	4
Horse 132	Left rein	-53	-12	8	-15	21	7	-38	-33	1	-17.7	-2.9	-0.3	0.86	6.6	5.5	9.9	Left Forelimb lameness	4
Horse 133	Left rein	-99	-20	4	-35	-1	8	-73	-19	-3	-47.7	-3	-0.4	0.88	15	6.3	10.4	Left Forelimb lameness	6
Horse 134	Left rein	-25	-14	-13	-14	27	5	-11	-42	-18	1.4	-8.2	3.4	0.78	7.7	6.3	7.9	Left Forelimb lameness	2
Horse 135	Left rein	-31	-30	0	-30	-16	7	3	-13	-7	-1.7	1.6	4.5	0.75	6.9	8.5	9.4	Left Forelimb lameness	4
Horse 136	Left rein	-32	-10	-7	-19	-6	3	-13	-4	-10	-4.3	1.9	4.5	0.8	11.3	8.6	10	Left Forelimb lameness	2
Horse 137	Left rein	-18	-26	30	3	16	20	-21	-42	10	-14.5	0.4	-7.3	0.78	9.1	6.6	9.1	Left Forelimb lameness	3
Horse 138	Left rein	-75	-8	-19	38	5	-16	-100	-12	-3	-42.4	1.1	1.3	0.81	12.1	6.9	9.3	Left Forelimb lameness	3
Horse 139	Left rein	-100	-22	7	-91	34	34	-90	-56	-28	-72.3	-12.5	3.6	0.68	11.9	5.2	6.6	Left Forelimb lameness	4
Horse 140	Left rein	-64	-14	3	13	0	17	-77	-14	-14	-27.8	-0.1	2.7	0.81	11.9	5.9	8.1	Left Forelimb lameness	2
Horse 141	Left rein	-95	-20	18	-49	12	29	-66	-32	-10	-46.4	-1.5	0.6	0.7	12.8	5.6	7.9	Left Forelimb lameness	2
Horse 142	Left rein	-55	9	-15	-24	14	-8	-30	-5	-7	-12.1	2.8	-1.8	0.85	8.6	6.8	9.1	Left Forelimb lameness	2
Horse 143	Left rein	-30	-10	19	-4	-15	23	-26	5	-4	-8.5	6.7	-1.9	0.81	8.4	7.3	10.3	Left Forelimb lameness	4
Horse 144	Left rein	-68	10	6	-26	21	1	-42	-11	6	-21.9	1.7	-1.1	0.78	10.5	5.2	7.7	Left Forelimb lameness	3
Horse 145	Left rein	-53	-25	-12	-38	-3	8	-15	-23	-19	-6.4	-5.1	3.5	0.84	10.4	10.6	10.8	Left Forelimb lameness	3
Horse 146	Left rein	-96	-17	-26	-58	17	-19	-50	-34	-7	-28	-6.8	4.5	0.69	9.5	6.1	7.6	Left Forelimb lameness	4
Horse 147	Left rein	-32	27	-14	-20	21	-9	-12	6	-5	-5.7	3.1	3.8	0.83	8.7	9.1	10.6	Left Forelimb lameness	4
Horse 148	Left rein	-88	-16	22	-28	14	23	-68	-30	-1	-37.3	-3.6	-6.8	0.69	9.1	5.9	6.6	Left Forelimb lameness	2
Horse 149	Left rein	-25	5	6	-3	6	1	-21	-1	5	-5.1	0.2	-3.5	0.83	6.9	6.5	8.9	Left Forelimb lameness	6
Horse 150	Left rein	-55	-3	-11	-30	6	11	-25	-8	-22	-14.3	3.4	4.3	0.88	9.9	6.9	12.1	Left Forelimb lameness	4
Horse 151	Left rein	-13	29	-10	33	29	16	-45	0	-26	-15.1	2.9	3	0.78	8.2	7.7	8.6	Left Forelimb lameness	2
Horse 152	Left rein	-98	22	-35	-75	80	-20	-90	-69	-16	-68.6	-20.4	4.3	0.73	17	6.1	7.8	Left Forelimb lameness	3
Horse 153	Left rein	-4	-13	-7	26	26	3	-30	-38	-10	-18.1	-5.7	-0.4	0.78	8.6	6.6	8.4	Left Forelimb lameness	4
Horse 154	Left rein	-26	0	-4	34	42	5	-60	-42	-9	-29.8	-6.6	0.2	0.76	7.8	5.5	8.3	Left Forelimb lameness	4
Horse 155	Left rein	-81	-39	-25	13	21	-27	-97	-61	2	-39.3	-14.5	-1	0.69	10.8	6.2	6.6	Left Forelimb lameness	5
Horse 156	Left rein	-99	-12	7	-27	-1	16	-72	-11	-9	-47.3	-1.1	-1.6	0.82	7.7	6.6	8.6	Left Forelimb lameness	4
Horse 157	Left rein	-26	-24	-23	16	25	1	-42	-49	-25	-16.8	-8.4	0.8	0.72	7.4	6.8	8.5	Left Forelimb lameness	4
Horse 158	Left rein	-59	-9	-16	-14	3	-10	-44	-12	-6	-21.2	-1.5	3	0.83	11.8	7.1	10.8	Left Forelimb lameness	2
