# Supplementary material for: Asymmetry Thresholds Reflecting the Visual Assessment of Forelimb Lameness on Circles on a Hard Surface
Source: Animals (Basel). 2023 Oct 25;13(21):3319. doi: 10.3390/ani13213319 (PMC10650068; doi:10.3390/ani13213319)
Supplement: Supplementary file 1 [file animals-13-03319-s001.zip › Table S3.xlsx]

## Sheet: Feuil1
ID_Cheval	Rein of the circle	AI-up_Head (%)	AI-up_Withers (%)	AI-up_Pelvis (%)	AI-max_Head (%)	AI-max_Withers (%)	AI-max_Pelvis (%)	AI-min_Head (%)	AI-min_Withers (%)	AI-min_Pelvis (%)	AI-Tmax_Head (%)	AI-Tmax_Withers (%)	AI-Tmax_Pelvis (%)	Stride duration (seconds)	Range Of Motion_Head (cm)	Range Of Motion_Withers (cm)	Range Of Motion_Pelvis (cm)	The lame limb on circles	Lameness severity (Grade/10)
Horse 1	Right rein	40	-5	-6	40	-2	-13	-1	-3	7	0.1	-1	2.3	0.8	8.3	7.3	9.4	Sound horse	0
Horse 2	Right rein	22	-11	41	26	-17	11	-4	6	30	-0.8	-1.3	-7.7	0.81	6.5	8.9	11	Sound horse	0
Horse 3	Right rein	-18	-20	2	8	-17	-18	-27	-3	21	-8.6	-6.2	0.9	0.75	6.4	7.3	8.8	Sound horse	0
Horse 4	Right rein	47	10	24	37	-17	-1	10	27	24	0.9	0.6	-3.6	0.87	11.9	6.7	10.8	Sound horse	0
Horse 5	Right rein	10	23	0	5	1	1	5	22	-1	-2.4	-0.7	3.7	0.86	8.9	8.1	10.7	Sound horse	0
Horse 6	Right rein	24	-18	32	27	-37	3	-4	20	29	7.4	-3.1	-5.6	0.71	4.8	5.5	7.9	Sound horse	0
Horse 7	Right rein	34	2	20	19	-13	2	15	15	18	-0.8	-1.9	0.6	0.81	8.3	9.1	9.3	Sound horse	0
Horse 8	Right rein	37	3	-2	17	-19	-4	20	22	1	8.8	-0.7	2.1	0.86	10.2	7.2	9.3	Sound horse	0
Horse 9	Right rein	42	-10	36	24	-25	17	20	15	19	12.2	-3.9	-2.7	0.81	10.7	7.3	10.3	Sound horse	0
Horse 10	Right rein	35	-4	31	14	-18	9	22	14	22	7.2	-3.9	-1.7	0.85	6.6	6.7	8.6	Sound horse	0
Horse 11	Right rein	66	-4	18	34	-2	4	32	-2	14	20.3	-1.4	-4	0.83	7.7	5.9	8.4	Sound horse	0
Horse 12	Right rein	26	-13	11	-3	-35	15	33	23	-4	14.3	-2.4	5.6	0.81	10.4	6.2	9.2	Sound horse	0
Horse 13	Right rein	27	12	11	26	-14	-1	1	26	12	-1.2	2.4	-0.3	0.81	8.9	7.2	10.4	Sound horse	0
Horse 14	Right rein	11	5	27	-15	-9	4	26	14	23	13.2	3.1	-0.7	0.77	6.6	6.8	9.2	Sound horse	0
Horse 15	Right rein	-4	-4	26	5	-21	2	-9	17	25	-9	4.2	-4.5	0.84	9.1	8.8	11.6	Sound horse	0
Horse 16	Right rein	42	9	10	33	-19	-4	9	28	14	-0.1	1.5	-0.3	0.79	7.6	7.6	9.5	Sound horse	0
Horse 17	Right rein	46	-3	35	8	-32	21	38	28	14	14.5	3.6	-4	0.73	7.7	6.7	8.7	Sound horse	0
Horse 18	Right rein	26	5	25	9	-10	11	17	15	14	8.6	-1.6	-5	0.76	6.3	6.8	8.6	Sound horse	0
Horse 19	Right rein	26	14	12	35	-11	1	-5	26	11	-10.1	-4	-1.1	0.86	9.4	8	11	Sound horse	0
Horse 20	Right rein	22	-3	12	29	-23	11	-7	19	1	-0.2	1.6	1.3	0.75	6.4	6.6	8.4	Sound horse	0
Horse 21	Right rein	-43	15	-13	-16	-1	-9	-27	17	-4	-12.4	-2.1	2.2	0.8	8	5.9	9	Sound horse	0
Horse 22	Right rein	45	9	6	26	-15	-8	18	23	13	9.4	-1.4	-1.4	0.76	5.6	6.3	8.2	Sound horse	0
Horse 23	Right rein	37	-14	25	15	-34	8	21	19	17	9.1	-2.1	-4.7	0.79	7.5	7.1	9.7	Sound horse	0
Horse 24	Right rein	3	-1	7	1	-24	-10	2	23	17	3.2	-1.9	2.3	0.73	6	6.2	6.9	Sound horse	0
Horse 25	Right rein	57	27	8	35	-2	-10	22	29	17	8.7	2.5	-2.5	0.73	7.8	7.3	7.2	Sound horse	0
Horse 26	Right rein	-25	9	-8	6	-30	5	-31	39	-13	-14.8	9.2	6.6	0.77	7.9	7.1	8.6	Sound horse	0
Horse 27	Right rein	30	22	-6	22	-4	-5	7	26	-1	3.7	2.4	0.9	0.78	8.6	8.3	9.7	Sound horse	0
Horse 28	Right rein	24	-4	26	23	-17	-5	1	13	31	-1.4	-0.6	-2.3	0.76	7.3	8	9.3	Sound horse	0
Horse 29	Right rein	-5	1	27	-20	-19	5	15	21	22	5.5	1.2	0.3	0.82	10.3	9.2	11.2	Sound horse	0
Horse 30	Right rein	-6	-7	-2	-19	-44	-8	13	38	6	7	-0.7	-1	0.79	8.4	6.4	8.6	Sound horse	0
Horse 31	Right rein	9	21	0	30	3	-25	-20	18	25	-6.6	0.6	0	0.8	8.2	10	10.2	Sound horse	0
Horse 32	Right rein	98	42	-18	28	-11	-16	74	53	-3	43.2	14.8	4.3	0.75	11.6	7.9	7.4	Right Forelimb lameness	3
Horse 33	Right rein	88	8	22	34	-3	0	59	11	23	34.5	-6.1	-0.9	0.82	10.2	4.4	8.3	Right Forelimb lameness	4
Horse 34	Right rein	58	10	8	19	-1	5	39	11	2	16.4	1.6	-0.3	0.87	10.5	8.5	11.3	Right Forelimb lameness	4
Horse 35	Right rein	97	30	8	31	-15	-15	80	46	23	50	9.4	1.8	0.7	12.2	5.1	7.2	Right Forelimb lameness	5
Horse 36	Right rein	100	48	18	27	0	-5	88	48	23	63	9	1.4	0.77	11.6	9	8.2	Right Forelimb lameness	6
Horse 37	Right rein	50	3	12	12	-16	-9	38	19	21	16.5	-2.5	-7.9	0.84	13.3	6	11.1	Right Forelimb lameness	2
Horse 38	Right rein	100	76	-36	61	-10	-38	97	86	2	88.8	44.9	11.6	0.77	26.3	4.4	7.6	Right Forelimb lameness	6
Horse 39	Right rein	60	-13	26	55	-17	3	5	3	23	-0.8	-7	-1.6	0.78	6.5	5.6	8.9	Right Forelimb lameness	2
Horse 40	Right rein	-3	0	22	9	-9	4	-16	9	17	-6	-3.7	-1.9	0.83	7.1	7.2	9.5	Right Forelimb lameness	2
Horse 41	Right rein	31	19	10	-1	-10	5	32	29	5	8.1	0.7	-1.2	0.85	10	7.2	10	Right Forelimb lameness	4
Horse 42	Right rein	87	75	-29	15	34	-30	87	41	1	54.1	1.5	4.9	0.72	11.5	5.4	8	Right Forelimb lameness	4
Horse 43	Right rein	22	11	33	10	-21	14	12	32	18	-0.2	1.6	-3.2	0.78	9	7.6	10.7	Right Forelimb lameness	2
Horse 44	Right rein	57	13	5	24	-3	4	33	16	1	11.2	2.6	0.8	0.85	11.5	7.5	10.2	Right Forelimb lameness	2
Horse 45	Right rein	68	15	-15	14	-5	-29	54	20	14	29.9	2.5	0.7	0.79	8.8	6.3	9.2	Right Forelimb lameness	4
Horse 46	Right rein	-35	-13	15	-5	-30	-3	-30	17	18	-14.5	-0.7	2.1	0.84	11.3	8.1	11.3	Right Forelimb lameness	2
Horse 47	Right rein	74	54	12	29	11	-6	51	43	18	26	3.1	1.7	0.81	8.5	6.5	7.9	Right Forelimb lameness	3
Horse 48	Right rein	32	33	-8	-20	-28	-7	52	61	-1	25.4	15.2	2.9	0.75	7.1	5.9	7.5	Right Forelimb lameness	3
Horse 49	Right rein	88	41	-22	29	-6	-23	75	47	0	44.1	14.5	2.8	0.81	18.7	6.6	9.8	Right Forelimb lameness	6
Horse 50	Right rein	54	37	19	15	6	4	38	30	15	20.8	4.2	0.8	0.79	12.6	7.2	9.5	Right Forelimb lameness	2
Horse 51	Right rein	15	3	4	-1	-19	-5	16	23	9	8.9	0.3	2	0.85	9.7	6.4	10	Right Forelimb lameness	3
Horse 52	Right rein	72	22	29	10	-16	-15	69	39	45	45.2	0.7	-9.3	0.77	10.6	5.6	7.7	Right Forelimb lameness	2
Horse 53	Right rein	54	13	22	8	-26	18	47	39	4	23.6	5.9	0.7	0.69	9.4	3.9	5.5	Right Forelimb lameness	3
Horse 54	Right rein	78	11	25	12	-33	0	66	44	26	34.9	4.6	-1.8	0.78	10.2	5	8.6	Right Forelimb lameness	2
Horse 55	Right rein	83	17	0	20	-25	-18	63	43	18	40.8	5.4	-1.6	0.74	10.3	3.9	7	Right Forelimb lameness	2
Horse 56	Right rein	77	49	-25	5	-9	-29	71	58	5	41.6	13.6	6.2	0.77	11.5	6.3	9.5	Right Forelimb lameness	4
Horse 57	Right rein	-15	41	-4	-1	16	-16	-14	25	11	-9.5	1.7	0.7	0.81	5.3	7.1	9.3	Right Forelimb lameness	2
Horse 58	Right rein	87	25	14	27	-2	4	60	28	10	36.9	5	3.6	0.82	11.6	9.2	10.2	Right Forelimb lameness	4
Horse 59	Right rein	100	78	-11	78	8	-49	100	71	38	62	25	-6.6	0.77	22.6	5.7	6.7	Right Forelimb lameness	7
Horse 60	Right rein	54	18	3	30	16	-6	24	2	8	13	0.2	-2.3	0.88	10.8	7.4	9.6	Right Forelimb lameness	4
Horse 61	Right rein	100	48	-11	46	20	-7	81	28	-5	51	8	-0.5	0.79	11.7	5.6	8.8	Right Forelimb lameness	4
Horse 62	Right rein	71	1	-5	36	-39	-9	35	40	4	21.4	1.4	0.7	0.75	7.6	4.2	8.3	Right Forelimb lameness	3
Horse 63	Right rein	91	25	22	49	-21	-17	53	45	39	34.3	2.2	-6.7	0.7	11.5	4.7	7.8	Right Forelimb lameness	4
Horse 64	Right rein	31	22	4	25	1	-1	6	21	6	-2.8	3.8	-0.6	0.82	8.4	9.7	10.1	Right Forelimb lameness	2
Horse 65	Right rein	37	37	-4	12	-2	-13	31	39	10	16.8	1.6	1.7	0.85	13	7.5	9.7	Right Forelimb lameness	4
Horse 66	Right rein	66	25	17	31	-11	-2	35	36	18	21.7	6.5	-3.6	0.79	8.5	6.9	9.3	Right Forelimb lameness	2
Horse 67	Right rein	94	74	-26	52	-2	-40	70	76	14	45.3	31.3	-1	0.8	15.2	5.3	7.9	Right Forelimb lameness	5
Horse 68	Right rein	100	67	-39	67	-19	-40	94	86	1	73.7	25.5	2.9	0.77	24.5	7.1	9.1	Right Forelimb lameness	6
Horse 69	Right rein	39	42	-19	43	16	-22	-4	25	3	-3.1	0	4.6	0.75	6.8	5.7	8.1	Right Forelimb lameness	2
Horse 70	Right rein	72	45	12	56	1	-9	16	43	20	4.3	6.2	-2.6	0.8	10.1	6.6	9.6	Right Forelimb lameness	4
Horse 71	Right rein	94	25	-4	13	-29	-19	82	55	16	58.1	10.4	0.7	0.77	13.9	4.6	7.7	Right Forelimb lameness	5
Horse 72	Right rein	83	45	-10	8	-9	-11	75	54	1	46.5	8.6	1.4	0.8	9.4	6.2	7.9	Right Forelimb lameness	6
Horse 73	Right rein	98	14	21	54	-38	-10	77	52	31	39.3	11.3	-2.3	0.73	7.9	3.9	5.8	Right Forelimb lameness	3
Horse 74	Right rein	22	6	0	20	-9	-2	1	15	2	0.5	-4.6	4.1	0.85	10.3	7.6	10.8	Right Forelimb lameness	2
Horse 75	Right rein	17	5	21	2	-15	-1	16	20	22	10.8	-0.1	-6	0.76	8	8.2	9.4	Right Forelimb lameness	2
Horse 76	Right rein	100	5	24	95	-36	-7	97	41	31	83.4	10.8	-1.8	0.75	16.5	6.7	8	Right Forelimb lameness	4
Horse 77	Right rein	52	29	-6	50	1	-11	1	28	5	-2.5	1.9	4.3	0.75	7.8	6.7	8.6	Right Forelimb lameness	3
Horse 78	Right rein	90	52	-32	21	-6	-23	69	57	-9	41.2	11.9	10.6	0.77	10	9.7	9.1	Right Forelimb lameness	6
Horse 79	Right rein	58	19	16	22	-4	-5	36	24	21	21.5	1.7	-4.5	0.77	7.7	4.4	7.7	Right Forelimb lameness	3
Horse 80	Right rein	99	52	-35	38	-7	-24	83	59	-11	61.8	14.9	5.9	0.78	13.8	7.3	9.4	Right Forelimb lameness	6
Horse 81	Right rein	-1	14	9	-18	-16	-2	17	30	11	2.7	0	1.8	0.84	9.9	6.3	10.1	Right Forelimb lameness	3
Horse 82	Right rein	58	49	-17	9	4	-23	49	45	6	23.8	0.5	3.2	0.8	10.5	6.2	9.9	Right Forelimb lameness	3
Horse 83	Right rein	28	9	-13	23	2	-8	5	8	-5	2.5	-3.9	2.4	0.8	10	7.7	10.3	Right Forelimb lameness	3
Horse 84	Right rein	69	33	23	22	-9	0	47	42	23	23.1	9.9	-1.9	0.81	10.5	9.5	11	Right Forelimb lameness	3
Horse 85	Right rein	55	30	-16	-11	-5	-10	66	35	-6	25.7	4.3	4.5	0.82	10.1	10	10.5	Right Forelimb lameness	4
Horse 86	Right rein	93	54	3	15	14	-23	95	39	26	68.8	18.4	-8.9	0.78	11.6	4.9	6.3	Right Forelimb lameness	4
Horse 87	Right rein	100	34	-7	86	-32	-32	100	65	25	73.1	13.7	-5	0.72	17.7	6.7	7	Right Forelimb lameness	6
Horse 88	Right rein	52	17	42	18	-18	1	48	35	42	18.5	3.1	-7.2	0.74	8.5	5.8	7.8	Right Forelimb lameness	2
Horse 89	Right rein	30	43	-11	3	-1	-25	27	44	14	15.3	4.7	0.5	0.76	7.7	5.6	7.8	Right Forelimb lameness	2
Horse 90	Right rein	75	48	7	32	20	-8	49	28	15	24	8.7	-1.2	0.72	10.6	6	7.5	Right Forelimb lameness	4
Horse 91	Right rein	76	22	-3	16	-12	-6	60	34	3	31.7	5.5	2.4	0.84	12.7	9	10.8	Right Forelimb lameness	4
Horse 92	Right rein	27	-7	27	1	-38	24	26	31	2	14.1	4.2	2.9	0.81	11.1	6.4	10.3	Right Forelimb lameness	2
Horse 93	Right rein	25	-3	13	-1	-29	17	26	26	-4	13.9	1.6	5.2	0.79	9.2	6.4	9.2	Right Forelimb lameness	3
Horse 94	Right rein	58	16	2	12	7	-8	45	9	10	21.3	0.3	-2.2	0.83	10.7	8	9.9	Right Forelimb lameness	4
Horse 95	Right rein	52	20	10	17	9	-16	34	11	26	10.5	-0.8	-0.3	0.82	9.4	8.1	9.3	Right Forelimb lameness	4
Horse 96	Right rein	39	11	-1	9	-6	-12	30	17	11	9.8	-0.1	-1.7	0.82	8.7	7.6	8.7	Right Forelimb lameness	2
Horse 97	Right rein	35	15	-2	31	8	-11	4	7	9	-2.6	0.2	-1.1	0.79	8.3	8.3	9.9	Right Forelimb lameness	2
Horse 98	Right rein	91	-16	41	7	-47	6	84	32	34	57.1	2.9	-8.7	0.76	12	5.1	7.4	Right Forelimb lameness	5
Horse 99	Right rein	29	25	12	5	6	9	24	20	3	11.1	1.2	-1.2	0.84	9.1	6.5	9.6	Right Forelimb lameness	2
Horse 100	Right rein	45	13	15	15	-3	-4	30	16	20	14.2	0.7	0.1	0.83	5.6	8.8	10.5	Right Forelimb lameness	2
Horse 101	Right rein	99	68	-28	77	-2	-39	100	100	12	91	25.9	6.6	0.72	17.4	5.2	6.3	Right Forelimb lameness	5
Horse 102	Right rein	-3	-7	6	41	-4	-6	-44	-3	12	-17.6	-6.1	-2.8	0.81	6.1	4.8	8.1	Left Forelimb lameness	4
Horse 103	Right rein	45	-6	11	21	-37	2	24	31	8	17.3	-1.4	-0.7	0.82	9.2	6.7	9.6	Left Forelimb lameness	2
Horse 104	Right rein	4	-43	28	9	-27	11	-5	-16	17	-3.6	-11.5	-2.8	0.84	6.8	7.2	9.9	Left Forelimb lameness	2
Horse 105	Right rein	-27	-18	17	-2	-11	2	-24	-7	15	-12.5	-4.6	-2.7	0.82	7.3	7.9	9.5	Left Forelimb lameness	3
Horse 106	Right rein	-82	-85	51	-36	-51	30	-71	-34	21	-42.7	-25.7	-9.5	0.73	11.9	6.6	9.3	Left Forelimb lameness	4
Horse 107	Right rein	-77	-53	26	-13	-35	14	-71	-17	13	-45.8	-13	-2.4	0.76	11.5	7.1	8.4	Left Forelimb lameness	3
Horse 108	Right rein	-100	-82	68	-96	-5	38	-94	-77	30	-35.7	-45.3	-2.1	0.72	18.4	5.8	9.2	Left Forelimb lameness	4
Horse 109	Right rein	-97	-55	36	-40	-37	22	-75	-18	14	-49.5	-10.5	-3.3	0.76	11.5	8.3	8.9	Left Forelimb lameness	5
Horse 110	Right rein	53	-3	7	42	-13	-7	11	10	14	6.5	-1.8	-1.2	0.79	6.9	6	6.9	Left Forelimb lameness	2
Horse 111	Right rein	-98	-50	27	-38	-16	28	-73	-33	-1	-49.5	-17.3	4.5	0.77	13.3	6.7	7.8	Left Forelimb lameness	4
Horse 112	Right rein	13	-21	27	6	-16	7	8	-5	20	1.7	-3	-3.5	0.85	8	7.9	10.6	Left Forelimb lameness	2
Horse 113	Right rein	72	-49	26	30	-30	3	42	-19	22	21.6	-11.6	-1.9	0.81	10.3	6.2	9.2	Left Forelimb lameness	2
Horse 114	Right rein	-6	-42	29	-15	-60	1	8	18	28	7.3	-3.5	-3.7	0.79	8.7	6.7	10.3	Left Forelimb lameness	4
Horse 115	Right rein	46	-32	8	36	-33	-3	11	1	12	9.1	-7	2.1	0.77	8.8	7.1	8.4	Left Forelimb lameness	2
Horse 116	Right rein	-19	-20	17	20	-28	1	-40	7	15	-11	-4.6	0	0.83	7.8	6.4	9	Left Forelimb lameness	2
Horse 117	Right rein	14	-22	20	23	-33	1	-9	10	19	3.8	-4.1	-3.1	0.83	8.1	4.8	9.5	Left Forelimb lameness	3
Horse 118	Right rein	4	-34	17	100	-21	0	-100	-14	18	-18.1	-7.4	-6.2	0.72	6.9	7.5	7.7	Left Forelimb lameness	3
Horse 119	Right rein	-100	-30	7	-47	-25	0	-74	-6	7	-47.8	-18.5	2.3	0.79	15.7	4.5	7	Left Forelimb lameness	6
Horse 120	Right rein	11	-28	26	23	-11	3	-13	-17	23	-0.7	-7.1	-6.3	0.76	5.4	4.8	5.3	Left Forelimb lameness	2
Horse 121	Right rein	-69	-77	-10	-28	-39	-19	-41	-38	9	-24	-17	4.5	0.78	7.5	6.1	8.6	Left Forelimb lameness	2
Horse 122	Right rein	2	-10	22	39	-17	6	-37	7	16	-16.8	-3.2	-4.2	0.83	8.8	7	10.3	Left Forelimb lameness	4
Horse 123	Right rein	-90	-36	40	-20	-36	8	-80	0	33	-44	-10.6	-3.1	0.72	10.1	7.2	9.6	Left Forelimb lameness	2
Horse 124	Right rein	-24	-3	24	-1	-5	-10	-23	2	34	-23.7	-6.7	-6.5	0.82	6.3	4.9	5.6	Left Forelimb lameness	2
Horse 125	Right rein	-21	-10	29	7	-28	7	-28	19	23	-8	-4	-3.8	0.81	9.2	6.9	9.4	Left Forelimb lameness	4
Horse 126	Right rein	43	19	-11	23	4	-11	20	15	0	9.3	0.1	2	0.82	8.8	5.8	7.6	Left Forelimb lameness	2
Horse 127	Right rein	-24	-38	31	-3	-33	0	-20	-6	31	-8.9	-7.1	-6.5	0.75	6.7	6.4	8.6	Left Forelimb lameness	6
Horse 128	Right rein	13	-7	-5	-11	-40	-10	24	32	5	9	6.3	3.6	0.69	6.1	4.5	6.2	Left Forelimb lameness	2
Horse 129	Right rein	-100	-59	41	-54	-40	20	-86	-19	22	-50.1	-17.9	-5.4	0.7	15	5.8	7.2	Left Forelimb lameness	6
Horse 130	Right rein	-99	-37	7	-59	-57	-21	-79	20	28	-46.8	-6.8	-3.2	0.72	12	6.5	6.9	Left Forelimb lameness	3
Horse 131	Right rein	38	-32	29	49	-19	8	-11	-12	21	0	-8.9	-3.6	0.78	6.9	4.2	8.1	Left Forelimb lameness	2
Horse 132	Right rein	16	-13	6	38	-12	-3	-22	-1	9	-12.5	-7.6	0.4	0.82	6.4	5.3	8.9	Left Forelimb lameness	2
Horse 133	Right rein	-93	-31	13	-48	-24	4	-81	-7	9	-63.4	-15.2	0.1	0.88	12.5	6.5	9.9	Left Forelimb lameness	7
Horse 134	Right rein	1	-12	19	-12	-36	3	13	24	16	2.2	-1	-1.8	0.78	7.5	6	8.3	Left Forelimb lameness	2
Horse 135	Right rein	58	-14	11	-10	-43	-16	72	29	27	38.4	2.8	0.6	0.73	8.9	7.4	9	Left Forelimb lameness	2
Horse 136	Right rein	5	-7	-8	-20	-24	-3	22	17	-5	12	2	5.4	0.83	11.2	8.8	10.5	Left Forelimb lameness	2
Horse 137	Right rein	-54	-16	5	-22	-37	-6	-32	21	11	-16.5	-3.6	-1.5	0.8	11.7	6.3	8.7	Left Forelimb lameness	3
Horse 138	Right rein	-76	-29	-4	-5	-27	-3	-71	-2	-1	-60.3	-7.2	1.9	0.81	7.8	6.9	8.8	Left Forelimb lameness	3
Horse 139	Right rein	-51	39	-2	-1	18	-32	-67	21	30	-31.9	5.1	-2	0.69	6.4	4.7	6.4	Left Forelimb lameness	3
Horse 140	Right rein	-13	-14	-33	-1	-10	-6	-12	-4	-27	-4	-6.6	8.8	0.79	7.2	5.5	8.8	Left Forelimb lameness	2
Horse 141	Right rein	-74	-24	17	-31	-35	14	-44	11	3	-33.1	-5.5	4.7	0.72	10.7	5.9	8.2	Left Forelimb lameness	2
Horse 142	Right rein	-27	-24	5	22	-25	-4	-50	1	10	-18.5	-8	-2.5	0.81	4.7	5.9	8.7	Left Forelimb lameness	3
Horse 143	Right rein	-73	-54	52	-31	-35	32	-45	-19	20	-23.6	-11.2	-7.2	0.81	9.8	8.4	12.2	Left Forelimb lameness	6
Horse 144	Right rein	-44	-31	-13	-17	-2	8	-27	-29	-21	-13.2	-9.2	7.7	0.79	8.6	6.1	7.8	Left Forelimb lameness	2
Horse 145	Right rein	-32	-5	7	-3	-8	-12	-28	3	19	-13.6	-4.7	-4.6	0.82	10.6	8.6	10.2	Left Forelimb lameness	3
Horse 146	Right rein	-2	-4	8	20	-31	-12	-22	28	20	-4.5	5.2	-3	0.71	6.3	6.1	7.1	Left Forelimb lameness	2
Horse 147	Right rein	-20	-5	-6	-25	-24	0	6	19	-7	3.1	3.7	3.7	0.85	9	6	8.9	Left Forelimb lameness	4
Horse 148	Right rein	-60	-27	16	-2	-41	19	-63	14	-3	-33.2	-3.8	5.7	0.67	7	6.1	6.5	Left Forelimb lameness	2
Horse 149	Right rein	-13	-8	15	7	-4	5	-20	-4	10	-9.7	-3.6	-1.8	0.83	6.9	6.3	9.4	Left Forelimb lameness	2
Horse 150	Right rein	-2	19	-1	-28	-6	-12	26	26	11	12.9	-1.1	0.2	0.88	9	7.8	11.2	Left Forelimb lameness	2
Horse 151	Right rein	-31	-23	-34	-14	-36	-20	-29	13	-14	-8.4	-3.2	10	0.76	7.6	7.6	9.4	Left Forelimb lameness	2
Horse 152	Right rein	-100	-89	74	-83	-35	54	-100	-54	21	-61.5	-37.5	-1.6	0.77	31.1	7.9	8.2	Left Forelimb lameness	6
Horse 153	Right rein	3	-8	22	-9	-13	6	12	5	16	5.2	-0.4	-2.4	0.82	8.5	6.8	9.7	Left Forelimb lameness	4
Horse 154	Right rein	-30	-46	29	1	-34	3	-31	-11	27	-10.6	-10.1	-5.8	0.77	10	5.9	8.5	Left Forelimb lameness	2
Horse 155	Right rein	-68	-14	-7	-51	-65	4	-27	51	-11	-7.7	12.8	9.6	0.7	10.9	5.7	6.9	Left Forelimb lameness	4
Horse 156	Right rein	23	-11	0	26	-9	-7	-3	-2	6	1.9	-4.7	0.9	0.82	5.1	7.3	9.3	Left Forelimb lameness	2
Horse 157	Right rein	-69	-35	40	-3	-39	15	-72	5	24	-36.5	-4.1	-4.2	0.72	8.3	7.8	9.2	Left Forelimb lameness	2
Horse 158	Right rein	-43	-29	32	-8	-36	14	-36	7	18	-14.2	-1	-5.9	0.82	9.6	8	11.3	Left Forelimb lameness	2
